# Supplementary material for: Synthesis of 1-(2-Hydroxyphenyl)- and (3,5-Dichloro-2-hydroxyphenyl)-5-oxopyrrolidine-3-carboxylic Acid Derivatives as Promising Scaffolds for the Development of Novel Antimicrobial and Anticancer Agents
Source: Int J Mol Sci. 2023 Apr 27;24(9):7966. doi: 10.3390/ijms24097966 (PMC10178429; doi:10.3390/ijms24097966)
Supplement: Supplementary file 1 [file ijms-24-07966-s001.zip]

Archive with 1 entries (1 files):
- ijms-2342823-Supplementary Materials.pdf
